# Supplementary material for: A new species of Dictyochaeta (Sordariomycetes, Chaetosphaeriales, Chaetosphaeriaceae) from freshwater habitats in China
Source: Biodivers Data J. 2023 Apr 28;11:e97439. doi: 10.3897/BDJ.11.e97439 (PMC10848523; doi:10.3897/BDJ.11.e97439)
Supplement: XML Treatment for Dictyochaeta jiangxiensis [file BDJ.11.e97439-treatment1.xml]

<!DOCTYPE tp:taxon-treatment
  PUBLIC "-//TaxonX//DTD Taxonomic Treatment Publishing DTD v0 20100105//EN" "tax-treatment-NSO.dtd">
<tp:taxon-treatment xmlns:tp="http://www.plazi.org/taxpub"><tp:treatment-meta><mixed-citation publication-type="journal"><person-group><name><surname>Yan</surname><given-names>Xin-Yi</given-names></name><name><surname>Huang</surname><given-names>Jun-En</given-names></name><name><surname>Song</surname><given-names>Hai-Yan</given-names></name><name><surname>Gao</surname><given-names>Yang</given-names></name><name><surname>Hu</surname><given-names>Hai-Jing</given-names></name><name><surname>Zhai</surname><given-names>Zhi-Jun</given-names></name><name><surname>Yan</surname><given-names>Jun-Qing</given-names></name><name><surname>Huo</surname><given-names>Guang-Hua</given-names></name><name><surname>Hu</surname><given-names>Dian-Ming</given-names></name></person-group><article-title>A new species of <italic><tp:taxon-name><tp:taxon-name-part taxon-name-part-type="genus" reg="Dictyochaeta">Dictyochaeta</tp:taxon-name-part></tp:taxon-name></italic> (<tp:taxon-name><tp:taxon-name-part taxon-name-part-type="class">Sordariomycetes</tp:taxon-name-part></tp:taxon-name>, <tp:taxon-name><tp:taxon-name-part taxon-name-part-type="order">Chaetosphaeriales</tp:taxon-name-part></tp:taxon-name>, <tp:taxon-name><tp:taxon-name-part taxon-name-part-type="family">Chaetosphaeriaceae</tp:taxon-name-part></tp:taxon-name>) from freshwater habitats in China</article-title><source>Biodivers Data J</source><day>28</day><month>04</month><year>2023</year><volume>11</volume><pub-id pub-id-type="doi">10.3897/BDJ.11.e97439</pub-id></mixed-citation></tp:treatment-meta><tp:nomenclature><tp:taxon-name>
            <object-id xmlns:xlink="http://www.w3.org/1999/xlink" content-type="arpha" xlink:type="simple">0EF44D6F-1CC9-5267-BF2D-263CEA441DD0</object-id>
            <tp:taxon-name-part taxon-name-part-type="genus">Dictyochaeta</tp:taxon-name-part>
            <tp:taxon-name-part taxon-name-part-type="species">jiangxiensis</tp:taxon-name-part>
            <object-id xmlns:xlink="http://www.w3.org/1999/xlink" xlink:type="simple" object-id-type="MycoBank">846403</object-id>
          </tp:taxon-name><tp:taxon-authority>J.E. Huang, X.Y. Yan, H.Y. Song &amp; D.M. Hu</tp:taxon-authority><tp:taxon-status xmlns:xlink="http://www.w3.org/1999/xlink" xlink:type="simple">sp. nov.</tp:taxon-status></tp:nomenclature><tp:treatment-sec sec-type="materials"><title>Materials</title><list list-type="alpha-lower" list-content="occurrences"><list-item><p><bold>Type status:</bold> <named-content xmlns:xlink="http://www.w3.org/1999/xlink" content-type="dwc:typeStatus" xlink:type="simple">Holotype</named-content>. <bold>Occurrence:</bold> occurrenceID: <named-content xmlns:xlink="http://www.w3.org/1999/xlink" content-type="dwc:occurrenceID" xlink:type="simple">B23E3165-B465-54BD-ADAE-FB318AEB9F70</named-content>; <bold>Taxon:</bold> scientificName: <named-content xmlns:xlink="http://www.w3.org/1999/xlink" content-type="dwc:scientificName" xlink:type="simple"><italic><tp:taxon-name><tp:taxon-name-part taxon-name-part-type="genus" reg="Dictyochaeta">Dictyochaeta</tp:taxon-name-part><tp:taxon-name-part taxon-name-part-type="species" reg="jiangxiensis">jiangxiensis</tp:taxon-name-part></tp:taxon-name></italic></named-content>; acceptedNameUsage: <named-content xmlns:xlink="http://www.w3.org/1999/xlink" content-type="dwc:acceptedNameUsage" xlink:type="simple"><italic><tp:taxon-name><tp:taxon-name-part taxon-name-part-type="genus" reg="Dictyochaeta">Dictyochaeta</tp:taxon-name-part><tp:taxon-name-part taxon-name-part-type="species" reg="jiangxiensis">jiangxiensis</tp:taxon-name-part></tp:taxon-name></italic> J.E. Huang, X.Y. Yan &amp; D.M. Hu</named-content>; kingdom: <named-content xmlns:xlink="http://www.w3.org/1999/xlink" content-type="dwc:kingdom" xlink:type="simple"><tp:taxon-name><tp:taxon-name-part taxon-name-part-type="kingdom">Fungi</tp:taxon-name-part></tp:taxon-name></named-content>; phylum: <named-content xmlns:xlink="http://www.w3.org/1999/xlink" content-type="dwc:phylum" xlink:type="simple"><tp:taxon-name><tp:taxon-name-part taxon-name-part-type="phylum">Ascomycota</tp:taxon-name-part></tp:taxon-name></named-content>; class: <named-content xmlns:xlink="http://www.w3.org/1999/xlink" content-type="dwc:class" xlink:type="simple"><tp:taxon-name><tp:taxon-name-part taxon-name-part-type="class">Sordariomycetes</tp:taxon-name-part></tp:taxon-name></named-content>; order: <named-content xmlns:xlink="http://www.w3.org/1999/xlink" content-type="dwc:order" xlink:type="simple"><tp:taxon-name><tp:taxon-name-part taxon-name-part-type="order">Chaetosphaeriales</tp:taxon-name-part></tp:taxon-name></named-content>; family: <named-content xmlns:xlink="http://www.w3.org/1999/xlink" content-type="dwc:family" xlink:type="simple"><tp:taxon-name><tp:taxon-name-part taxon-name-part-type="family">Chaetosphaeriaceae</tp:taxon-name-part></tp:taxon-name></named-content>; genus: <named-content xmlns:xlink="http://www.w3.org/1999/xlink" content-type="dwc:genus" xlink:type="simple"><tp:taxon-name><tp:taxon-name-part taxon-name-part-type="genus">Dictyochaeta</tp:taxon-name-part></tp:taxon-name></named-content>; specificEpithet: <named-content xmlns:xlink="http://www.w3.org/1999/xlink" content-type="dwc:specificEpithet" xlink:type="simple"><italic><tp:taxon-name><tp:taxon-name-part taxon-name-part-type="genus" reg="Dictyochaeta"/><tp:taxon-name-part taxon-name-part-type="species" reg="jiangxiensis">jiangxiensis</tp:taxon-name-part></tp:taxon-name></italic></named-content>; taxonRank: <named-content xmlns:xlink="http://www.w3.org/1999/xlink" content-type="dwc:taxonRank" xlink:type="simple">species</named-content>; verbatimTaxonRank: <named-content xmlns:xlink="http://www.w3.org/1999/xlink" content-type="dwc:verbatimTaxonRank" xlink:type="simple">species</named-content>; scientificNameAuthorship: <named-content xmlns:xlink="http://www.w3.org/1999/xlink" content-type="dwc:scientificNameAuthorship" xlink:type="simple">J.E. Huang, X.Y. Yan &amp; D.M. Hu</named-content>; <bold>Location:</bold> continent: <named-content xmlns:xlink="http://www.w3.org/1999/xlink" content-type="dwc:continent" xlink:type="simple">Asia</named-content>; country: <named-content xmlns:xlink="http://www.w3.org/1999/xlink" content-type="dwc:country" xlink:type="simple">China</named-content>; stateProvince: <named-content xmlns:xlink="http://www.w3.org/1999/xlink" content-type="dwc:stateProvince" xlink:type="simple">Jiangxi Province</named-content>; county: <named-content xmlns:xlink="http://www.w3.org/1999/xlink" content-type="dwc:county" xlink:type="simple">Jishui county</named-content>; locality: <named-content xmlns:xlink="http://www.w3.org/1999/xlink" content-type="dwc:locality" xlink:type="simple">Dingjiang</named-content>; verbatimLatitude: <named-content xmlns:xlink="http://www.w3.org/1999/xlink" content-type="dwc:verbatimLatitude" xlink:type="simple">27.127397 N</named-content>; verbatimLongitude: <named-content xmlns:xlink="http://www.w3.org/1999/xlink" content-type="dwc:verbatimLongitude" xlink:type="simple">115.276527 E</named-content>; <bold>Identification:</bold> identifiedBy: <named-content xmlns:xlink="http://www.w3.org/1999/xlink" content-type="dwc:identifiedBy" xlink:type="simple">J.E Huang, X.Y. Yan</named-content>; <bold>Record Level:</bold> type: <named-content xmlns:xlink="http://www.w3.org/1999/xlink" content-type="dwc:type" xlink:type="simple">PhysicalObject</named-content>; language: <named-content xmlns:xlink="http://www.w3.org/1999/xlink" content-type="dwc:language" xlink:type="simple">en</named-content>; rightsHolder: <named-content xmlns:xlink="http://www.w3.org/1999/xlink" content-type="dwc:rightsHolder" xlink:type="simple">Dian-Ming Hu</named-content>; institutionID: <named-content xmlns:xlink="http://www.w3.org/1999/xlink" content-type="dwc:institutionID" xlink:type="simple">HFJAU 3175</named-content>; collectionID: <named-content xmlns:xlink="http://www.w3.org/1999/xlink" content-type="dwc:collectionID" xlink:type="simple">HJ0108-1</named-content>; institutionCode: <named-content xmlns:xlink="http://www.w3.org/1999/xlink" content-type="dwc:institutionCode" xlink:type="simple">the Herbarium of Fungi, Jiangxi Agricultural University (HFJAU)</named-content>; collectionCode: <named-content xmlns:xlink="http://www.w3.org/1999/xlink" content-type="dwc:collectionCode" xlink:type="simple"><tp:taxon-name><tp:taxon-name-part taxon-name-part-type="kingdom">Fungi</tp:taxon-name-part></tp:taxon-name></named-content>; ownerInstitutionCode: <named-content xmlns:xlink="http://www.w3.org/1999/xlink" content-type="dwc:ownerInstitutionCode" xlink:type="simple">the Herbarium of Fungi, Jiangxi Agricultural University (HFJAU)</named-content>; basisOfRecord: <named-content xmlns:xlink="http://www.w3.org/1999/xlink" content-type="dwc:basisOfRecord" xlink:type="simple">PreservedSpecimen</named-content></p></list-item></list></tp:treatment-sec><tp:treatment-sec sec-type="Description"><title>Description</title><p>Saprobic on decaying submerged wood. <bold>Sexual morph</bold> Undetermined. <bold>Asexual morph</bold> Hyphomycetous. <italic>Colonies</italic> effuse, aggregate, spreading very widely, glistening white to transparent spots and short dark brown hairs. <italic>Mycelium</italic> composed of partly immersed and partly superficial, brown to dark brown, septate. <italic>Setae</italic> of the upper layer sterile, brown to black, usually associated with the conidiophores and together these can form small clusters originating from a knot of superficial hyphae, 200–420 × 4.6–7.2 μm, cylindrical, straight or slightly flexuous, septate, smooth, thick-walled, base swollen 9–12 μm wide, tapering to terminal. <italic>Conidiophores</italic> of the lower layer always fertile, mononematous, macronematous, erect or flexuous, unbranched, 26–60 × 3.5–5 μm (av. = 48.3 × 4.0 µm, n = 20), 3–8-septate, smooth, thin-walled, base brown 4.8–7.5 µm, apex pale brown with single phialide. <italic>Conidiogenous cells</italic> monophialidic (15–) 24–34 × 3.6–5 μm (av. = 27.6 × 4 µm, n = 20), subcylindrical, light brown, narrowing below the collarette. Collarettes light brown, funnel-shaped, 2.2–4.9 μm at the opening, 0.8–1.1 μm at deep. <italic>Conidia</italic> accumulating at the heads white, 23–32 × 2.5–3.2 μm (av. = 26.1 × 2.9 µm, n = 30), hyaline, unicellular, thin-walled, smooth, abundant guttulate, falcate to subclavate, rarely straight, narrowly rounded at the both ends, with 6–11 μm long hair-like appendages at both ends, smooth (Fig. <xref ref-type="fig" rid="F8221866">2</xref>).</p><sec sec-type="Culture characteristics"><title>Culture characteristics</title><p>Conidia germinating on PDA within 12 h. <italic>Colonies</italic> growing on PDA, reaching 20–30 mm diam. after 3 weeks at 28°C, circular, white to pale grey mycelium with hyaline margin, centre lightly raised, pale brown to dark brown in reverse, with smooth margin.</p></sec><sec sec-type="Material examined"><title>Material examined</title><p>CHINA, Jiangxi Province, Jian, Dingjiang, on submerged wood in a stream, 9 April 2018, J.E. Huang (HFJAU 3175, <bold>Holotype</bold>); ex-type living culture (JAUCC 2824).</p></sec></tp:treatment-sec><tp:treatment-sec sec-type="Etymology"><title>Etymology</title><p>'<italic><tp:taxon-name><tp:taxon-name-part taxon-name-part-type="genus" reg="Dictyochaeta"/><tp:taxon-name-part taxon-name-part-type="species" reg="jiangxiensis">jiangxiensis</tp:taxon-name-part></tp:taxon-name></italic>' refering to the host location, Jiangxi Province, where the holotype was collected.</p></tp:treatment-sec><tp:treatment-sec sec-type="Notes"><title>Notes</title><p><italic><tp:taxon-name><tp:taxon-name-part taxon-name-part-type="genus" reg="Dictyochaeta">Dictyochaeta</tp:taxon-name-part><tp:taxon-name-part taxon-name-part-type="species" reg="jiangxiensis">jiangxiensis</tp:taxon-name-part></tp:taxon-name></italic> is a distinct species in the genus as supported by molecular phylogenetic analysis and it clusters with <italic><tp:taxon-name><tp:taxon-name-part taxon-name-part-type="genus" reg="Dictyochaeta">D.</tp:taxon-name-part><tp:taxon-name-part taxon-name-part-type="species" reg="brevis">brevis</tp:taxon-name-part></tp:taxon-name></italic>, but the latter has smaller conidia (7.5–11.4 µm long, 2.0–2.9 μm wide; <xref ref-type="bibr" rid="B8221474">Lin et al. (2019)</xref>). We found that there was 8% nucleotide difference of ITS sequences and about 2% nucleotide difference between the LSU sequences of <italic><tp:taxon-name><tp:taxon-name-part taxon-name-part-type="genus" reg="Dictyochaeta">Dictyochaeta</tp:taxon-name-part><tp:taxon-name-part taxon-name-part-type="species" reg="jiangxiensis">jiangxiensis</tp:taxon-name-part></tp:taxon-name></italic> sp. nov. JAUCC2824 and <italic><tp:taxon-name><tp:taxon-name-part taxon-name-part-type="genus" reg="Dictyochaeta">Dictyochaeta</tp:taxon-name-part><tp:taxon-name-part taxon-name-part-type="species" reg="brevis">brevis</tp:taxon-name-part></tp:taxon-name></italic> MFLU 19-0216. Morphologically, <italic><tp:taxon-name><tp:taxon-name-part taxon-name-part-type="genus" reg="Dictyochaeta">D.</tp:taxon-name-part><tp:taxon-name-part taxon-name-part-type="species" reg="jiangxiensis">jiangxiensis</tp:taxon-name-part></tp:taxon-name></italic> matches <italic><tp:taxon-name><tp:taxon-name-part taxon-name-part-type="genus" reg="Dictyochaeta">Dictyochaeta</tp:taxon-name-part></tp:taxon-name></italic> well, especially the setae surrounded by several conidiophores and conidia with setulae at both ends. <italic><tp:taxon-name><tp:taxon-name-part taxon-name-part-type="genus" reg="Dictyochaeta">D.</tp:taxon-name-part><tp:taxon-name-part taxon-name-part-type="species" reg="jiangxiensis">jiangxiensis</tp:taxon-name-part></tp:taxon-name></italic> is similar to <italic><tp:taxon-name><tp:taxon-name-part taxon-name-part-type="genus" reg="Dictyochaeta">D.</tp:taxon-name-part><tp:taxon-name-part taxon-name-part-type="species" reg="fuegiana">fuegiana</tp:taxon-name-part></tp:taxon-name></italic> (<italic><tp:taxon-name><tp:taxon-name-part taxon-name-part-type="genus" reg="Chaetosphaeria">Chaetosphaeria</tp:taxon-name-part><tp:taxon-name-part taxon-name-part-type="species" reg="fuegiana">fuegiana</tp:taxon-name-part></tp:taxon-name></italic>), <italic><tp:taxon-name><tp:taxon-name-part taxon-name-part-type="genus" reg="Dictyochaeta">D.</tp:taxon-name-part><tp:taxon-name-part taxon-name-part-type="species" reg="occidentalis">occidentalis</tp:taxon-name-part></tp:taxon-name></italic>, <italic><tp:taxon-name><tp:taxon-name-part taxon-name-part-type="genus" reg="Chaetosphaeria">C.</tp:taxon-name-part><tp:taxon-name-part taxon-name-part-type="species" reg="siamensis">siamensis</tp:taxon-name-part></tp:taxon-name></italic> (<italic><tp:taxon-name><tp:taxon-name-part taxon-name-part-type="genus" reg="Dictyochaeta">Dictyochaeta</tp:taxon-name-part><tp:taxon-name-part taxon-name-part-type="species" reg="siamensis">siamensis</tp:taxon-name-part></tp:taxon-name></italic>) and <italic><tp:taxon-name><tp:taxon-name-part taxon-name-part-type="genus" reg="Chloridium">C.</tp:taxon-name-part><tp:taxon-name-part taxon-name-part-type="species" reg="lignicola">lignicola</tp:taxon-name-part></tp:taxon-name></italic> (<italic><tp:taxon-name><tp:taxon-name-part taxon-name-part-type="genus" reg="Dictyochaeta">Dictyochaeta</tp:taxon-name-part><tp:taxon-name-part taxon-name-part-type="species" reg="lignicola">lignicola</tp:taxon-name-part></tp:taxon-name></italic>) in having multi-septae and a single phialide at the apex, subcylindrical conidiogenous cells with funnel-shaped collarette and guttulate conidia with hair-like appendages. However, <italic><tp:taxon-name><tp:taxon-name-part taxon-name-part-type="genus" reg="Dictyochaeta">D.</tp:taxon-name-part><tp:taxon-name-part taxon-name-part-type="species" reg="fuegiana">fuegiana</tp:taxon-name-part></tp:taxon-name></italic> (<italic><tp:taxon-name><tp:taxon-name-part taxon-name-part-type="genus" reg="Chaetosphaeria">Chaet.</tp:taxon-name-part><tp:taxon-name-part taxon-name-part-type="species" reg="fuegiana">fuegiana</tp:taxon-name-part></tp:taxon-name></italic>) has smaller conidia (15–23 × 2–2.5 μm) without hair-like appendages at both ends (<xref ref-type="bibr" rid="B8221108">Spegazzini 1923</xref>). <italic><tp:taxon-name><tp:taxon-name-part taxon-name-part-type="genus" reg="Chloridium">C.</tp:taxon-name-part><tp:taxon-name-part taxon-name-part-type="species" reg="lignicola">lignicola</tp:taxon-name-part></tp:taxon-name></italic> also has smaller conidia (13–15 μm long, 4.5–5.5 μm wide) and has no setae (<xref ref-type="bibr" rid="B8221484">Luo et al. 2019</xref>). <italic><tp:taxon-name><tp:taxon-name-part taxon-name-part-type="genus" reg="Dictyochaeta">D.</tp:taxon-name-part><tp:taxon-name-part taxon-name-part-type="species" reg="occidentalis">occidentalis</tp:taxon-name-part></tp:taxon-name></italic> has wider conidia (24–32 × 3–4 μm; <xref ref-type="bibr" rid="B8222885">Whitton et al. (2000)</xref>) with degenerated appendages. <italic><tp:taxon-name><tp:taxon-name-part taxon-name-part-type="genus" reg="Chaetosphaeria">C.</tp:taxon-name-part><tp:taxon-name-part taxon-name-part-type="species" reg="siamensis">siamensis</tp:taxon-name-part></tp:taxon-name></italic> has mono- or polyphialidic conidiogenous cells and samller conidia (8–17 × 2–5 μm; <xref ref-type="bibr" rid="B8222894">Tibpromma et al. (2018)</xref>).</p></tp:treatment-sec><tp:treatment-sec><!--Section generated to contain objects referenced in tp:taxon-treatment.--><fig id="F8221866" position="float" orientation="portrait"><object-id xmlns:xlink="http://www.w3.org/1999/xlink" content-type="arpha" xlink:type="simple">C6C319CC-7675-5DA7-B89D-025090A18855</object-id><object-id xmlns:xlink="http://www.w3.org/1999/xlink" content-type="doi" xlink:type="simple">10.3897/BDJ.11.e97439.figure2</object-id><label>Figure 2.</label><caption><p><italic><tp:taxon-name><tp:taxon-name-part taxon-name-part-type="genus" reg="Dictyochaeta">Dictyochaeta</tp:taxon-name-part><tp:taxon-name-part taxon-name-part-type="species" reg="jiangxiensis">jiangxiensis</tp:taxon-name-part></tp:taxon-name></italic> (HFJAU 3175, holotype). <bold>a</bold> Colonies on submerged wood; <bold>b, c</bold> Setae and conidiophores; <bold>d, e</bold> Conidiophores and phialides with a developing conidia; <bold>f, g</bold> Apex and base of setae; <bold>h, i</bold> Conidia; <bold>j, k</bold> Colony on PDA from above and below. Scale bars: a = 200 μm, b, c = 50 μm, d–h = 5 μm.</p></caption><graphic xmlns:xlink="http://www.w3.org/1999/xlink" xlink:href="bdj-11-e97439-g002.jpg" position="float" id="oo_762280.jpg" orientation="portrait" xlink:type="simple"><uri content-type="original_file" xlink:type="simple">https://binary.pensoft.net/fig/762280</uri></graphic></fig></tp:treatment-sec><ref-list><ref id="B8221474"><element-citation xmlns:xlink="http://www.w3.org/1999/xlink" publication-type="article" xlink:type="simple"><person-group person-group-type="author"><name name-style="western"><surname>Lin</surname><given-names>C. G.</given-names></name><name name-style="western"><surname>McKenzie</surname><given-names>Eric H. C.</given-names></name><name name-style="western"><surname>Liu</surname><given-names>J. K.</given-names></name><name name-style="western"><surname>Jones</surname><given-names>E. B. Gareth</given-names></name><name name-style="western"><surname>Hyde</surname><given-names>K. D.</given-names></name></person-group><year>2019</year><article-title>Hyaline-spored chaetosphaeriaceous hyphomycetes from Thailand</article-title><source>Mycosphere</source><volume>10</volume><fpage>655</fpage><lpage>700</lpage><pub-id pub-id-type="doi">10.5943/mycosphere/10/1/14</pub-id></element-citation></ref><ref id="B8221108"><element-citation xmlns:xlink="http://www.w3.org/1999/xlink" publication-type="article" xlink:type="simple"><person-group person-group-type="author"><name name-style="western"><surname>Spegazzini</surname><given-names>C. L.</given-names></name></person-group><year>1923</year><article-title>Algunos hongos de Tierra del Fuego</article-title><source>Physis, Revista de la Sociedad Argentina de Ciencias Naturales</source><volume>7</volume><fpage>9</fpage><lpage>23</lpage></element-citation></ref><ref id="B8221484"><element-citation xmlns:xlink="http://www.w3.org/1999/xlink" publication-type="article" xlink:type="simple"><person-group person-group-type="author"><name name-style="western"><surname>Luo</surname><given-names>Z. L.</given-names></name><name name-style="western"><surname>Hyde</surname><given-names>K. D.</given-names></name><name name-style="western"><surname>Liu</surname><given-names>J. K.</given-names></name><name name-style="western"><surname>Maharachchikumbura</surname><given-names>Sajeewa. S. N.</given-names></name><name name-style="western"><surname>Jeewon</surname><given-names>R.</given-names></name><name name-style="western"><surname>Bao</surname><given-names>D. F.</given-names></name><name name-style="western"><surname>Bhat</surname><given-names>D. J.</given-names></name><name name-style="western"><surname>Lin</surname><given-names>C. G.</given-names></name><name name-style="western"><surname>Li</surname><given-names>W. L.</given-names></name><name name-style="western"><surname>Yang</surname><given-names>J.</given-names></name><name name-style="western"><surname>Liu</surname><given-names>N. G.</given-names></name><name name-style="western"><surname>Lu</surname><given-names>Y. Z.</given-names></name><name name-style="western"><surname>Jayawardena</surname><given-names>R. S.</given-names></name><name name-style="western"><surname>Li</surname><given-names>J. F.</given-names></name><name name-style="western"><surname>Su</surname><given-names>H. Y.</given-names></name></person-group><year>2019</year><article-title>Freshwater <tp:taxon-name><tp:taxon-name-part taxon-name-part-type="class">Sordariomycetes</tp:taxon-name-part></tp:taxon-name></article-title><source>Fungal Diversity</source><volume>99</volume><fpage>451</fpage><lpage>660</lpage><pub-id pub-id-type="doi">10.1007/s13225-019-00438-1</pub-id></element-citation></ref><ref id="B8222885"><element-citation xmlns:xlink="http://www.w3.org/1999/xlink" publication-type="article" xlink:type="simple"><person-group person-group-type="author"><name name-style="western"><surname>Whitton</surname><given-names>S. R.</given-names></name><name name-style="western"><surname>McKenzie</surname><given-names>Eric H. C.</given-names></name><name name-style="western"><surname>Hyde</surname><given-names>K. D.</given-names></name></person-group><year>2000</year><article-title><italic><tp:taxon-name><tp:taxon-name-part taxon-name-part-type="genus" reg="Dictyochaeta">Dictyochaeta</tp:taxon-name-part></tp:taxon-name></italic> and <italic><tp:taxon-name><tp:taxon-name-part taxon-name-part-type="genus" reg="Dictyochaetopsis">Dictyochaetopsis</tp:taxon-name-part></tp:taxon-name></italic> species from the <tp:taxon-name><tp:taxon-name-part taxon-name-part-type="family">Pandanaceae</tp:taxon-name-part></tp:taxon-name></article-title><source>Fungal Diversity</source><volume>4</volume><fpage>133</fpage><lpage>158</lpage></element-citation></ref><ref id="B8222894"><element-citation xmlns:xlink="http://www.w3.org/1999/xlink" publication-type="article" xlink:type="simple"><person-group person-group-type="author"><name name-style="western"><surname>Tibpromma</surname><given-names>S.</given-names></name><name name-style="western"><surname>Hyde</surname><given-names>K. D.</given-names></name><name name-style="western"><surname>McKenzie</surname><given-names>Eric H. C.</given-names></name><name name-style="western"><surname>Bhat</surname><given-names>D. J.</given-names></name><name name-style="western"><surname>Phillips</surname><given-names>Alan John Lander</given-names></name><name name-style="western"><surname>Wanasinghe</surname><given-names>D. N.</given-names></name><name name-style="western"><surname>Samarakoon</surname><given-names>M. C.</given-names></name><name name-style="western"><surname>Jayawardena</surname><given-names>R. S.</given-names></name><name name-style="western"><surname>Dissanayake</surname><given-names>A. J.</given-names></name><name name-style="western"><surname>Tennakoon</surname><given-names>D. S.</given-names></name><name name-style="western"><surname>Doilom</surname><given-names>M.</given-names></name><name name-style="western"><surname>Phookamsak</surname><given-names>R.</given-names></name><name name-style="western"><surname>Tang</surname><given-names>Alvin. M. C.</given-names></name><name name-style="western"><surname>Xu</surname><given-names>J. C.</given-names></name><name name-style="western"><surname>Mortimer</surname><given-names>P. E.</given-names></name><name name-style="western"><surname>Promputtha</surname><given-names>I.</given-names></name><name name-style="western"><surname>Maharachchikumbura</surname><given-names>Sajeewa. S. N.</given-names></name><name name-style="western"><surname>Khan</surname><given-names>S.</given-names></name><name name-style="western"><surname>Karunarathna</surname><given-names>Samantha. C.</given-names></name></person-group><year>2018</year><article-title>Fungal diversity notes 840-928: microfungi associated with <tp:taxon-name><tp:taxon-name-part taxon-name-part-type="family">Pandanaceae</tp:taxon-name-part></tp:taxon-name></article-title><source>Fungal Diversity</source><volume>92</volume><fpage>1</fpage><lpage>160</lpage><pub-id pub-id-type="doi">10.1007/s13225-018-0408-6</pub-id></element-citation></ref></ref-list></tp:taxon-treatment>
